# Supplementary material for: Utilizing large language models and natural language processing to classify ischemia status from cardiac stress tests in a large multicenter healthcare system
Source: BMC Res Notes. 2025 Dec 3;19:10. doi: 10.1186/s13104-025-07586-5 (PMC12781265; doi:10.1186/s13104-025-07586-5)
Supplement: Supplementary file 1 — Supplementary Material 1 [file 13104_2025_7586_MOESM1_ESM.json]

{
  "target_rules": [
    {
      "literal": "ischemia",
      "category": "ISCHEMIA",
      "pattern": [
        {
          "LOWER": {
            "IN": [
              "stress",
              "myocardial",
              "ventricular",
              "reversible",
              "inducible"
            ]}, "OP": "?"
        },
        {
          "LOWER": {
            "IN": [
              "ischemia",
              "ischemic",
              "ischaemic",
              "ischaemia",
              "ishemia",
              "ischemai",
              "iscemia",
              "ischemiic",
              "ishemic",
              "iscemic",
              "ischemia.",
              "ischemias"
            ]
          }
        },
        {"LOWER": {"IN": ["perfusion", "/"]},  "OP":  "?"},
        {"LOWER": "reversibility", "OP":  "?"}
      ]
    },


    {
      "literal": "hypoperfusion",
      "category": "ISCHEMIA",
      "pattern": [
        {"LOWER": "reversible", "OP": "?"},
        {"LOWER": "hypoperfusion"}
      ]
    },
    {
      "literal": "reversible perfusion",
      "category": "ISCHEMIA",
      "pattern": [
        {"LOWER": "reversible"},
        {"LOWER": {"IN": ["perfusion", "change", "changes"]}}
      ]
    },
    {
      "literal": "reversibility",
      "category": "ISCHEMIA",
      "pattern": [
        {"LOWER":  {"IN": ["mild", "subtle", "minimal", "moderate"]}, "OP":  "?"},
        {"LOWER": "reversibility"},
        {"LOWER": "/", "OP":  "?"},
        {"LOWER": "ischemia", "OP":  "?"}
      ]
    },
    {
      "literal": "fully reverses",
      "category": "ISCHEMIA",
      "pattern": [
        {"LOWER":  {"IN": ["partially", "fully", "likely", "predominantly", "mildly"]}, "OP":  "?"},
        {"LOWER": "reverses"}
      ],
      "metadata":
      {"description":
      "rarely used, but generally confirmation of ischemia, keep verb tense as is; putting in targets because ischemia isn't always mentioned"
      }
    },


    {
      "literal": "transient ischemic dilation",
      "category": "TID",
      "pattern": [
        {
          "LOWER": "transient"
        },
        {
          "LOWER": {
            "IN": [
              "ischemia",
              "ischemic",
              "ischaemic",
              "ischaemia",
              "ishemia",
              "ischemai",
              "iscemia",
              "ischemiic",
              "ishemic",
              "iscemic",
              "ischemia.",
              "ischemias"
            ]
          }
        },
        {
          "LOWER": {
            "IN": [
              "dilation",
              "dilatation"
            ]
          }
        }
      ],
      "metadata": {
        "description": "Pulling out to avoid false positives, but not in use in the classifier"
      }
    },


    {
      "literal": "defect",
      "category": "DEFECTS_AND_ABNORMALITIES",
      "pattern": [
        {
          "LOWER": {"IN": ["focal", "perfusion", "mild", "moderate", "reversible", "severe", "large",
          "small"]}, "OP":  "?"
        },
        {
          "LOWER": {
            "IN": [
              "defect",
              "defects",
              "defectt",
              "defected",
              "defet",
              "dfect",
              "defct",
              "dfct",
              "deficit",
              "deficits"
            ]
          }
        }
      ]
    },
    {
      "literal": "abnormality",
      "category": "DEFECTS_AND_ABNORMALITIES",
      "pattern": [
        {
          "LOWER": {
            "IN": ["focal", "perfusion", "mild", "moderate", "reversible", "severe", "large",
              "small"]
          }
        },
        {
          "LOWER": {
            "IN": [
              "abnormality",
              "abnormalities",
              "abnormallity",
              "abnorality",
              "abnromalitiesies",
              "abnromalities",
              "abnoramlity",
              "anbormality"
            ]
          }
        }
      ]
    },
    {
      "literal": "perfusion",
      "category": "PERFUSION",
      "pattern": [
        {
          "LOWER": {
            "IN": [
              "myocardial"
            ]
          },
          "OP": "?"
        },
        {
          "LOWER": {
            "IN": [
              "perfusion",
              "perfuson",
              "perfusionn",
              "perfusin",
              "perfussion",
              "perfusoin",
              "perfucion",
              "perfusiom",
              "prefusion",
              "perfusino",
              "perfuison",
              "perffusion",
              "perfusio"
            ]
          }
        }
      ]
    },
    {
      "literal": "photopenia",
      "category": "PERFUSION",
      "pattern": [
        {"LOWER":  "photopenia"}
      ]
    },
    {
            "literal": "decreased counts",
            "category": "PERFUSION",
            "pattern": [
                {"LOWER": {"IN":  ["decreased", "diminished", "reduced", "low"]}},
				{"LOWER": "counts"}
            ]
        },
       {
            "literal": "decreased radiotracer uptake",
            "category": "PERFUSION",
            "pattern": [
                {"LOWER": {"IN":  ["decreased", "diminished", "reduced", "low"]}},
				{"LOWER": "radiotracer"},
              {"LOWER": "uptake"}
            ]
        },


    {
      "literal": "rest only",
      "category": "INCOMPLETE",
      "pattern": [
        {"LOWER": "at", "OP": "?"},
        {"LOWER": {"IN": ["resting", "rest", "stress"]}},
        {"LOWER": {"IN":  ["exam", "test", "imaging", "images", "study", "scan", "examination", "scintigraphy"]}, "OP": "?"},
        {"LOWER": "only"},
        {"LOWER": "myocardial", "OP":  "?"},
        {"LOWER": {
          "IN": ["mibi", "study", "imaging", "images", "exam"]
        },  "OP": "?"}
      ]
    },
    {
      "literal": "no images were obtained",
      "category": "INCOMPLETE",
      "pattern": [
        {"LOWER": "no"},
        {"LOWER":  {"IN": ["resting", "rest", "stress"]}, "OP":  "?"},
        {"LOWER": {"IN":  ["exam", "test", "imaging", "images", "study", "scan", "examination", "scintigraphy"]}},
        {"LOWER": {"IN":  ["are", "were", "could"]}, "OP": "?"},
        {"LOWER":  "be", "OP":  "?"},
        {"LOWER": {"IN":  ["obtained", "acquired", "taken", "performed", "completed"]}}
      ]
    },
    {
      "literal": "images were not obtained",
      "category": "INCOMPLETE",
      "pattern": [
        {"LOWER": "images"},
        {"LOWER": {"IN":  ["are", "were", "could"]}, "OP": "?"},
        {"LOWER": "not"},
        {"LOWER":  "be", "OP":  "?"},
        {"LOWER": {"IN":  ["obtained", "acquired", "taken", "performed", "completed"]}}
      ]
    },
    {
      "literal": "incomplete study",
      "category": "INCOMPLETE",
      "pattern": [
        {"LOWER": "incomplete"},
        {"LOWER": {"IN":  ["exam", "test", "imaging", "images", "study", "scan", "examination", "scintigraphy"]}}
      ]
    },
    {
      "literal": "unable to complete",
      "category": "INCOMPLETE",
      "pattern": [
        {"LOWER": "unable"},
        {"LOWER": "to"},
        {"LOWER": "the", "OP":  "?"},
        {"LOWER": "complete"},
        {"LOWER": "the", "OP":  "?"},
        {"LOWER": {"IN":  ["exam", "test", "imaging", "images", "study", "scan", "examination", "scintigraphy"]}, "OP": "?"}
      ]
    },
    {
      "literal": "stress images are necessary",
      "category": "INCOMPLETE",
      "pattern": [
        {"LOWER": {"IN": ["stress", "rest", "resting"]}},
        {"LOWER": {"IN": ["exam", "test", "imaging", "images", "study", "scan", "examination", "scintigraphy"]}},
        {"LOWER": {"IN":  ["are", "is"]}},
        {"LOWER": {"IN":  ["required", "necessary"]}},
        {"LOWER": "to", "OP":  "?"},
        {"LOWER": "evaluate", "OP": "?"},
        {"LOWER": "for", "OP": "?"}
      ]
    },
    {
      "literal": "patient will come back for rest images",
      "category": "INCOMPLETE",
      "pattern": [
        {"LOWER": "patient"},
        {"LOWER": "will"},
        {"LOWER": {"IN": ["return", "come"]}},
        {"LOWER": "back", "OP":  "?"},
        {"LOWER": "for", "OP":  "?"},
        {"LOWER": {"IN":  ["rest", "stress", "resting"]}},
        {"LOWER": {"IN":  ["exam", "test", "imaging", "images", "study", "scan", "examination", "scintigraphy"]}},
        {"LOWER": "at", "OP": "?"},
        {"LOWER": "a", "OP": "?"},
        {"LOWER": "later", "OP": "?"},
        {"LOWER": "date", "OP": "?"}
      ]
    },
    {
      "literal": "only resting images were obtained",
      "category": "INCOMPLETE",
      "pattern": [
        {"LOWER": "only"},
        {"LOWER": {"IN": ["stress", "rest", "resting"]}},
        {"LOWER": {"IN":  ["exam", "test", "imaging", "images", "study", "scan", "examination", "scintigraphy"]}},
        {"LOWER": {"IN":  ["were", "was"]}, "OP":  "?"},
        {"LOWER": {"IN":  ["obtained", "completed", "acquired", "taken", "performed"]}}
      ]
    },
    {
      "literal": "adequate stress was not reached",
      "category": "INCOMPLETE",
      "pattern": [
        {"LOWER": "adequate"},
        {"LOWER": "stress"},
        {"LOWER": "was", "OP":  "?"},
        {"LOWER": "not"},
        {"LOWER": "reached"}
      ]
    },
    {
      "literal": "stress imaging was not performed",
      "category": "INCOMPLETE",
      "pattern": [
        {"LOWER": {"IN": ["stress", "rest", "resting"]}},
        {"LOWER": {"IN":  ["exam", "test", "imaging", "images", "study", "scan", "examination", "scintigraphy"]}},
        {"LOWER": {"IN":  ["were", "was"]}, "OP":  "?"},
        {"LOWER": "not"},
        {"LOWER": {"IN":  ["obtained", "completed", "acquired", "taken", "performed"]}}
      ]
    },
    {
      "literal": "this exam was not completed",
      "category": "INCOMPLETE",
      "pattern": [
        {"LOWER": {"IN":  ["these", "this"]}, "OP":  "?"},
        {"LOWER": {"IN": ["exam", "test", "imaging", "images", "study", "scan", "examination", "scintigraphy"]}},
        {"LOWER": {"IN":  ["were", "was"]}, "OP":  "?"},
        {"LOWER": "not"},
        {"LOWER": {"IN":  ["obtained", "completed", "acquired", "taken", "performed"]}}
      ]
    },
    {
      "literal": "stress part of the study was not performed",
      "category": "INCOMPLETE",
      "pattern": [
        {"LOWER": {"IN": ["stress", "rest", "resting"]}},
        {"LOWER": "part", "OP":  "?"},
        {"LOWER": "of", "OP":  "?"},
        {"LOWER": "the", "OP":  "?"},
        {"LOWER": {"IN":  ["exam", "test", "imaging", "images", "study", "scan", "examination", "scintigraphy"]}},
        {"LOWER": {"IN":  ["were", "was"]}, "OP":  "?"},
        {"LOWER": "not"},
        {"LOWER": {"IN":  ["obtained", "completed", "acquired", "taken", "performed"]}}
      ]
    },
     {
      "literal": "stress part of the study may be performed",
      "category": "INCOMPLETE",
      "pattern": [
        {"LOWER": {"IN": ["stress", "rest", "resting"]}},
        {"LOWER": "part", "OP":  "?"},
        {"LOWER": "of", "OP":  "?"},
        {"LOWER": "the", "OP":  "?"},
        {"LOWER": {"IN":  ["exam", "test", "imaging", "images", "study", "scan", "examination", "scintigraphy"]}},
        {"LOWER": "may"},
        {"LOWER": "be"},
        {"LOWER": {"IN":  ["obtained", "completed", "acquired", "taken", "performed"]}}
      ]
    },


    {
      "literal": "three vessel disease",
      "category": "THREEVESSEL",
      "pattern": [
        {"LOWER":  "balanced", "OP":  "?"},
        {"LOWER": {
          "IN": ["three", "triple", "multi", "3"]}},
        {"LOWER": "-", "OP": "?"},
        {"LOWER": "vessel"},
        {"LOWER": {"IN":  ["coronary", "cad"]}, "OP": "?"},
        {"LOWER": "artery", "OP": "?"},
        {"LOWER": "disease"}
      ],
        "metadata": {"description": "Three vessel disease does not alone imply ischemia, but it does makes determining ischemia from a stress test more difficult"}
    },
    {
      "literal": "threevessel disease",
      "category": "THREEVESSEL",
      "pattern": [
        {"LOWER":  "balanced", "OP":  "?"},
        {"LOWER": {
          "IN": ["threevessel", "triplevessel", "multivessel", "3vessel", "multivessel"]}},
        {"LOWER": {"IN":  ["coronary", "cad"]}, "OP": "?"},
        {"LOWER": "artery", "OP": "?"},
        {"LOWER": "disease"}
      ]
    },
    {
      "literal": "global myocardial ischemia",
      "category": "THREEVESSEL",
      "pattern": [
        {"LOWER": {"IN":["global", "balanced"]}},
        {"LOWER": "myocardial", "OP": "?"},
        {"LOWER": "coronary", "OP": "?"},
        {"LOWER": "artery", "OP": "?"},
        { "LOWER": {
          "IN": [
            "ischemia",
            "ischemic",
            "ischaemic",
            "ischaemia",
            "ishemia",
            "ischemai",
            "iscemia",
            "ischemiic",
            "ishemic",
            "iscemic",
            "ischemia.",
            "ischemias"
            ]
          }
        }
      ]
    },


     {
      "literal": "ischemic cardiomyopathy",
      "category": "CARDIOMYOPATHY",
      "pattern": [
        { "LOWER": {
          "IN": [
            "ischemia",
            "ischemic",
            "ischaemic",
            "ischaemia",
            "ishemia",
            "ischemai",
            "iscemia",
            "ischemiic",
            "ishemic",
            "iscemic",
            "ischemia.",
            "ischemias"
            ]
          }
        },
        {"LOWER": "cardiomyopathy"}
      ],
       "metadata": {
        "description": "Pulling out to avoid false positives, but not in use in the classifier"
      }
    },


    {
      "literal": "study",
      "category": "STUDY",
      "pattern": [
        {"LOWER": {"IN":  ["lexiscan","regadenoson", "gated", "nuclear", "exercise", "stress", "myocardial", "spect", "perfusion", "imaging", "radiographic"]}, "OP":  "*"},
        {"LOWER": {"IN":  ["study", "scan", "examination", "scintigraphy", "gxt", "test", "exam"]}},
        {"LOWER":  "for", "OP":  "?"}
      ]
    },


        {
      "literal": "nuclear medicine resting myocardial viability study",
      "category": "VIABILITY",
      "pattern": [
        {"LOWER": "nuclear", "OP":  "?"},
        {"LOWER": "medicine", "OP":  "?"},
        {"LOWER": "resting"},
        {"LOWER": "myocardial"},
        {"LOWER": "perfusion", "OP":  "?"},
        {"LOWER": "imaging", "OP":  "?"},
        {"LOWER": "viability"},
        {"LOWER": {"IN":  ["study", "scan", "exam", "examination"]}}
      ]
    },
    {
      "literal": "thallium chloride myocardial viability study",
      "category": "VIABILITY",
      "pattern": [
        {"LOWER": "thallium"},
        {"LOWER": "-", "OP":  "?"},
        {"LOWER": "201", "OP":  "?"},
        {"LOWER": "chloride", "OP":  "?"},
        {"LOWER": "myocardial"},
        {"LOWER": "viability"},
        {"LOWER": "imaging", "OP":  "?"},
        {"LOWER": {"IN":  ["study", "scan", "exam", "examination"]}}
      ]
    },
    {
      "literal": "myocardial viability rest perfusion scan",
      "category": "VIABILITY",
      "pattern": [
        {"LOWER": "myocardial"},
        {"LOWER": "viability"},
        {"LOWER": "rest"},
        {"LOWER": "perfusion"},
        {"LOWER": {"IN":  ["study", "scan", "exam", "examination"]}}
      ]
    }
  ]
}
