# Supplementary material for: Utilizing large language models and natural language processing to classify ischemia status from cardiac stress tests in a large multicenter healthcare system
Source: BMC Res Notes. 2025 Dec 3;19:10. doi: 10.1186/s13104-025-07586-5 (PMC12781265; doi:10.1186/s13104-025-07586-5)
Supplement: Supplementary file 2 — Supplementary Material 2 [file 13104_2025_7586_MOESM2_ESM.json]

{
    "context_rules": [
      	{
		"literal":"Historic TID",
		"category": "HISTORIC_TID",
        "max_scope": 1,
		"pattern": [
	        {"LOWER": {"IN": ["in", "on"]}},
            {"LOWER": {"IN": ["previous", "prior"]}},
            {"LOWER": "study"}
		],
        "direction": "BACKWARD",
        "metadata": {"description": "Ignore previous TID"}
	},
      {
		"literal":"previous TID",
		"category": "HISTORIC_TID",
        "max_scope": 2,
		"pattern": [
	        {"LOWER": {"IN": ["previous", "previously", "previously,"]}},
            {"LOWER":  "the", "OP": "?"}
        ],
        "direction": "FORWARD",
        "metadata": {"description": "Ignore previous TID values"}
	},
      {
		"literal":"previous TID",
		"category": "HISTORIC_TID",
        "max_scope": 1,
		"pattern": [
            {"LOWER":  {"IN": ["in", "on"]}, "op": "?"},
            {"LOWER":  "the", "OP": "?"},
	        {"LOWER": {"IN": ["previous", "prior"]}},
            {"LOWER":  {"IN": ["exam", "examination", "study"]}},
            {"ORTH":  ",", "OP": "?"},
            {"LOWER":  "the", "OP": "?"},
            {"LOWER":  "which", "OP": "?"},
            {"LOWER":  "demonstrated", "OP": "?"},
            {"LOWER":  "a", "OP": "?"},
          {"LOWER":  "showed", "OP": "?"},
          {"LOWER":  "abnormal", "OP": "?"},
          {"LOWER":  "reported", "OP": "?"}
        ],
        "direction": "FORWARD",
        "metadata": {"description": "Ignore previous TID values"}
	},

      {
		"literal":"favored to be artifactual",
		"category": "NEGATED_EXISTENCE",
		"pattern": [
	        {"LOWER": "favored"}, {"LOWER": "to"}, {"LOWER": "be"}, {"LOWER": "artifactual"}
		],
        "direction": "BACKWARD"
	},
      {
        "literal": "no convincing scintigraphic evidence of",
        "category": "NEGATED_EXISTENCE",
        "pattern": [
            {"LOWER": {"IN": ["1.no", "no", "2.no", "3.no", "4.no", "5.no"]}},
          {"LOWER": {"IN": ["new", "convincing", "other", "definitive", "definite"]},"OP": "?"},
          {"LOWER": {"IN": ["radiographic", "scintigraphic"]},"OP": "?"},
            {"LOWER": "evidence"},
          {"LOWER": {"IN": ["of","for"]},"OP": "?"}
        ],
        "direction": "FORWARD",
        "metadata": {"description": "the [0-9]. should no longer be required with the custom tokenizer change"}
    },
	{
		"literal": "nonreversible",
		"category": "NEGATED_EXISTENCE",
      "max_scope": 12,
		"pattern": [
          {"LOWER":  "primarily", "OP": "?"},
			{"LOWER": {"IN": ["nonreversible", "fixed", "irreversible", "persistent"]}}
		],
		"direction": "FORWARD"
	},
	{
		"literal": "low probability of",
		"category": "NEGATED_EXISTENCE",
        "max_scope": 3,
		"pattern": [
			{"LOWER": "low"},
          {"LOWER": {"IN": ["probability", "chance", "chances", "likelihood"]}},
          {"LOWER": {"IN":  ["for","of"]}}
		],
		"direction": "FORWARD"
	},
    {
		"literal":"not appreciated",
		"category": "NEGATED_EXISTENCE",
		"pattern": [
	        {"LOWER": "is", "OP": "?"},{"LOWER": "not"}, {"LOWER": "appreciated"}
        ],
        "direction": "BACKWARD"
	},
	{
		"literal": "do not demonstrate",
		"category": "NEGATED_EXISTENCE",
		"direction": "BIDIRECTIONAL"
	},
    {
		"literal": "Normal",
		"category": "NEGATED_EXISTENCE",
       "max_scope": 9,
		"pattern": [
          {"LOWER": {"IN": ["probably", "essentially"]}, "OP":  "?"},
		    {"LOWER": {"IN": ["normal", "unremarkable"]}
      }
		],
		"direction": "BIDIRECTIONAL"
	},
      {
		"literal": "non-",
		"category": "NEGATED_EXISTENCE",
       "max_scope": 1,
		"pattern": [
          {"LOWER": "non"},
          {"LOWER": "-", "OP":  "?"}
		],
		"direction": "FORWARD"
	},
      {
        "literal": "questionable physiologic significance",
        "category": "NEGATED_EXISTENCE",
        "pattern": [
            {"LOWER": {"IN": ["questionable", "unlikely", "equivocal", "uncertain", "unclear"]}},
          {"LOWER": {"IN": ["physiologic", "physiological", "clinical"]}, "OP":  "?"},
          {"LOWER": "significance"}
        ],
        "direction": "BIDIRECTIONAL"
    },
      {
        "literal": "below quantitative threshold",
        "category": "NEGATED_EXISTENCE",
        "pattern": [
            {"LOWER": "below"},
          {"LOWER": "quantitative"},
          {"LOWER": "threshold"}
        ],
        "direction": "BIDIRECTIONAL"
    },
            {
        "literal": "consistent with scar",
        "category": "NEGATED_EXISTENCE",
        "pattern": [
            {"LOWER": "consistent"},
          {"LOWER": "with"},
          {"LOWER": {"IN":  ["a", "an"]}, "OP":  "?"},
          {"LOWER": "prior", "OP":  "?"},
          {"LOWER": {"IN": ["scar", "scarring", "infarct", "infarction", "artifact"]}}
        ],
        "direction": "BACKWARD"
    },
      {
        "literal": "more suggestive of myocardial infarction",
        "category": "NEGATED_EXISTENCE",
        "pattern": [
            {"LOWER": "more"},
          {"LOWER": "suggestive"},
          {"LOWER": "of"},
          {"LOWER": {"IN":  ["a", "an"]}, "OP":  "?"},
          {"LOWER": "prior", "OP": "?"},
          {"LOWER": "inferior", "OP": "?"},
          {"LOWER": "wall", "OP": "?"},
          {"LOWER": "myocardial", "OP": "?"},
          {"LOWER": {"IN": ["scar", "scarring", "infarct", "infarction"]}}
        ],
        "direction": "BACKWARD"
    },
      {
        "literal": "more compatible with a prior myocardial infarction",
        "category": "NEGATED_EXISTENCE",
        "pattern": [
          {"LOWER": {"IN": ["more", "most"]}},
            {"LOWER": {"IN": ["compatible", "consistent"]}},
          {"LOWER": "with"},
          {"LOWER": {"IN":  ["a", "an"]}, "OP":  "?"},
          {"LOWER": "prior", "OP": "?"},
          {"LOWER": "inferior", "OP": "?"},
          {"LOWER": "wall", "OP": "?"},
          {"LOWER": "myocardial", "OP": "?"},
          {"LOWER": {"IN": ["scar", "scarring", "infarct", "infarction"]}}
        ],
        "direction": "BACKWARD"
    },
      {
        "literal": "likely a small infarct",
        "category": "NEGATED_EXISTENCE",
        "pattern": [
          {"LOWER": {"IN": ["more", "most"]}, "OP": "?"},
            {"LOWER": "likely"},
          {"LOWER": {"IN":  ["a", "an"]},  "OP":  "?"},
          {"LOWER": {"IN":  ["moderate", "medium", "mild", "small"]}, "OP": "?"},
          {"LOWER": {"IN": ["scar", "scarring", "infarct", "infarction"]}}
        ],
        "direction": "BACKWARD"
    },
      {
        "literal": "may represent a small infarct",
        "category": "NEGATED_EXISTENCE",
        "pattern": [
          {"LOWER": "may"},
            {"LOWER": "represent"},
          {"LOWER": {"IN":  ["a", "an"]},  "OP":  "?"},
          {"LOWER": {"IN":  ["moderate", "medium", "mild", "small"]}, "OP": "?"},
          {"LOWER": {"IN": ["scar", "scarring", "infarct", "infarction"]}}
        ],
        "direction": "BACKWARD"
    },
      {
        "literal": "is not present",
        "category": "NEGATED_EXISTENCE",
        "max_scope": 6,
        "pattern": [
          {"LOWER": "is"},
            {"LOWER": "not"},
          {"LOWER": "present"}
        ],
        "direction": "BACKWARD"
    },
      {
        "literal": ": low",
        "category": "NEGATED_EXISTENCE",
        "max_scope": 1,
        "pattern": [
          {"LOWER": ":"},
            {"LOWER": "low"}
        ],
        "direction": "BACKWARD"
    },
      {
		"literal":"without peri-infarct",
		"category": "NEGATED_EXISTENCE",
		"pattern": [
          {"LOWER": "without"},
          {"LOWER": "significant", "OP":  "?"},
	        {"LOWER": "peri"}, {"LOWER": "-", "OP":  "?"},
          {"LOWER": {"IN": ["infarct", "infarction"]} }
        ],
        "direction": "FORWARD"
	},
       {
		"literal":"without periinfarct",
		"category": "NEGATED_EXISTENCE",
		"pattern": [
          {"LOWER": "without"},
           {"LOWER": "significant", "OP":  "?"},
	        {"LOWER": "periinfarct"}
        ],
        "direction": "FORWARD"
	},
      {
		"literal":"appears predominantly fixed",
		"category": "NEGATED_EXISTENCE",
		"pattern": [
          {"LOWER": {"IN": ["appear", "appears"]}},
           {"LOWER": "predominantly", "OP":  "?"},
	        {"LOWER": "fixed"}
        ],
        "direction": "BACKWARD"
	},
      {
		"literal":"resolves after attenuation correction",
		"category": "NEGATED_EXISTENCE",
        "max_scope": 12,
		"pattern": [
          {"LOWER": {"IN": ["corrects", "correct", "corrected", "resolve", "resolves", "resolved", "normalized", "normalize", "normalizes"]}},
           {"LOWER": {"IN":  ["with", "after", "on"]}},
          {"LOWER": "the", "OP": "?"},
	        {"LOWER": "attenuation"},
          {"LOWER": {"IN": ["corrected", "correction"]}}
        ],
        "direction": "BACKWARD"
	},
      {
		"literal": "nonspecific",
		"category": "NEGATED_EXISTENCE",
      "max_scope": 8,
		"pattern": [
			{"LOWER": "nonspecific"}
		],
		"direction": "BIDIRECTIONAL"
	},
      {
		"literal":"likely due to patient motion",
		"category": "NEGATED_EXISTENCE",
		"pattern": [
          {"LOWER": {"IN": ["likely"]}, "OP": "?"},
           {"LOWER": "due"},
          {"LOWER": "to"},
	        {"LOWER": "patient"},
          {"LOWER": "motion"}
        ],
        "direction": "BACKWARD"
	},
      {
		"literal":"likely apical thinning attenuation artifact",
		"category": "NEGATED_EXISTENCE",
		"pattern": [
          {"LOWER": {"IN": ["likely"]}},
           {"LOWER": "due", "OP":  "?"},
          {"LOWER": "to", "OP": "?"},
          {"LOWER": {"IN": ["a","an"]}, "OP": "?"},
          {"LOWER": "soft", "OP": "?"},
	        {"LOWER": {"IN":  ["diaphragmatic", "apical", "tissue", "diaphragm", "breast"]}, "OP": "?"},
          {"LOWER": {"IN":  ["attenuation", "thinning"]}},
          {"LOWER": {"IN": ["artifacts", "artifact"]}}
        ],
        "direction": "BACKWARD"
	},
      {
		"literal":"no significant change at rest",
		"category": "NEGATED_EXISTENCE",
		"pattern": [
          {"LOWER": {"IN": ["no", "little", "minimal", "without"]}},
           {"LOWER": {"IN":  ["significant", "definite"]}, "OP":  "?"},
          {"LOWER":  "interval", "OP":  "?"},
          {"LOWER": "change"},
          {"LOWER": "at"},
          {"LOWER": "rest"}
        ],
        "direction": "BACKWARD"
	},
      {
		"literal":"corrects on supine imaging",
		"category": "NEGATED_EXISTENCE",
		"pattern": [
          {"LOWER": {"IN": ["corrects", "correct", "corrected", "resolve", "resolves", "resolved", "normalized", "normalize", "normalizes"]}},
           {"LOWER": {"IN":  ["with", "after", "on"]}},
          {"LOWER":  "the", "OP":  "?"},
           {"LOWER": {"IN":  ["prone", "supine", "ac"]}},
          {"LOWER": {"IN": ["imaging", "images"]}}
        ],
        "direction": "BACKWARD"
	},
      {
		"literal":"too small to characterize as",
		"category": "NEGATED_EXISTENCE",
		"pattern": [
          {"LOWER":  "too"},
          {"LOWER": {"IN": ["small"]}},
          {"LOWER":  "to"},
           {"LOWER": {"IN":  ["characterize", "indicate"]}},
          {"LOWER":  "as", "OP":  "?"}
        ],
        "direction": "FORWARD"
	},
      {
		"literal":"too small to be of clinical significance",
		"category": "NEGATED_EXISTENCE",
		"pattern": [
          {"LOWER":  "too"},
          {"LOWER": {"IN": ["small"]}},
          {"LOWER":  "to"},
          {"LOWER":  "be"},
          {"LOWER":  "of", "OP":  "?"},
          {"LOWER":  {"IN": ["clinically", "clinical"]}},
          {"LOWER":   {"IN": ["significant", "significance"]}}
        ],
        "direction": "BIDIRECTIONAL"
	},
      {
		"literal":"failed to demonstrate evidence for",
		"category": "NEGATED_EXISTENCE",
        "max_scope": 5,
		"pattern": [
          {"LOWER": {"IN": ["fails", "failed"]}},
          {"LOWER":  "to"},
          {"LOWER":  "demonstrate"},
          {"LOWER":  "evidence", "OP":  "?"},
          {"LOWER":  "for", "OP":  "?"}
        ],
        "direction": "FORWARD"
	},

      {
		"literal":"very low associated",
		"category": "NEGATED_EXISTENCE",
        "max_scope": 2,
		"pattern": [
          {"LOWER": "very"},
          {"LOWER":  "low"},
          {"LOWER":  "associated", "OP":  "?"}
        ],
        "direction": "FORWARD",
         "metadata": {"description": "very low associated ischemic risk"}
	},


  {
		"literal":"small area of reversible",
		"category": "POSITIVE_EXISTENCE",
		"pattern": [
          {"LOWER": {"IN": ["moderate", "medium", "mild", "small"]}},
          {"LOWER": {"IN": ["area"]}},
          {"LOWER": {"IN": ["of"]}},
            {"LOWER": "reversible"}
        ],
        "direction": "FORWARD"
	},
    {
		"literal":"moderate-size reversible",
		"category": "POSITIVE_EXISTENCE",
		"pattern": [
          {"LOWER": {"IN": ["moderate", "medium", "mild", "small", "large", "severe"]}, "OP":  "?"},
          {"LOWER": ",", "OP":  "?"},
          {"LOWER": {"IN": ["moderate", "-", "medium", "mild", "small", "large", "severe"]}, "OP":  "?"},
          {"LOWER": ",", "OP":  "?"},
          {"LOWER": {"IN": ["predominantly", "mildly", "large", "largely", "partially", "moderately",
              "completely", "size", "small", "sized", "severe"]}},
            {"LOWER": "reversible"}
        ],		
        "direction": "BIDIRECTIONAL"
	},
       {
		"literal":"mild reversible",
		"category": "POSITIVE_EXISTENCE",
		"pattern": [
          {"LOWER": {"IN": ["moderate", "medium", "mild", "small", "large", "severe"]}},
            {"LOWER": "reversible"}
        ],
        "direction": "FORWARD"
	},
    {
		"literal":"complete reversibility at rest",
		"category": "POSITIVE_EXISTENCE",
		"pattern": [
	        {"LOWER": "complete"}, {"LOWER": "reversibility"}, {"LOWER": "at"}, {"LOWER": "rest"}
        ],		
        "direction": "BACKWARD"
	},
      {
		"literal":"with mild peri-infarct",
		"category": "POSITIVE_EXISTENCE",
		"pattern": [
	        {"LOWER": "with"},
          {"LOWER": "a", "OP":  "?"},
          {"LOWER": {"IN":  ["moderate", "medium", "mild", "small", "large", "severe"]}},
          {"LOWER": "peri"},
          {"LOWER": "-"},
          {"LOWER": {"IN": ["infarct", "infarction"]} }
        ],
        "direction": "FORWARD"
	},
            {
		"literal":"region of peri-infarct",
		"category": "POSITIVE_EXISTENCE",
		"pattern": [
	        {"LOWER": "region"}, {"LOWER": "of"}, {"LOWER": "peri"}, {"LOWER": "-"},
          {"LOWER": {"IN": ["infarct", "infarction"]} }
        ],
        "direction": "FORWARD"
	},
      {
		"literal":"peri-infarct",
		"category": "POSITIVE_EXISTENCE",
		"pattern": [
	        {"LOWER": "peri"}, {"LOWER": "-", "OP":  "?"},
          {"LOWER": {"IN": ["infarct", "infarction"]} }
        ],
        "direction": "FORWARD"
	},
       {
		"literal":"periinfarct",
		"category": "POSITIVE_EXISTENCE",
		"pattern": [
	        {"LOWER": "periinfarct"}
        ],
        "direction": "FORWARD"
	},
          {
		"literal":"moderate in size, moderate intensity reversible",
		"category": "POSITIVE_EXISTENCE",
		"pattern": [
          {"LOWER": {"IN": ["moderate", "small", "large", "medium"]}},
          {"LOWER": {"IN": ["in", "-"]}, "OP": "?"},
          {"LOWER": {"IN": ["size", "sized"]}},
          {"LOWER": ",", "OP":  "?"},
          {"LOWER": {"IN": ["moderate", "severe", "medium", "mild", "small", "low"]}, "OP":  "?"},
          {"LOWER": "to", "OP":  "?"},
          {"LOWER": {"IN": ["moderate", "severe", "medium", "mild", "small", "low"]}},
          {"LOWER": "intensity"},
          {"LOWER": ",", "OP":  "?"},
          {"LOWER": "partially", "OP":  "?"},
          {"LOWER": "reversible"}
        ],
        "direction": "FORWARD"
	},
     {
		"literal":"partially fixed",
		"category": "POSITIVE_EXISTENCE",
		"pattern": [
          {"LOWER": "partially"},
            {"LOWER": {"IN": ["reversible", "fixed"]}}
        ],
        "direction": "FORWARD"
	},
      {"literal":"with a rim of",
		"category": "POSITIVE_EXISTENCE",
        "max_scope": 8,
		"pattern": [
	        {"LOWER": "with"},
          {"LOWER": "a", "OP":  "?"},
          {"LOWER": {"IN":  ["rim"]}},
          {"LOWER": "of"}
        ],
        "direction": "FORWARD"
      },


      {
         "literal": "cannot rule out",
         "category": "POSSIBLE_EXISTENCE",
         "direction": "FORWARD",
        "pattern": [
          {"LOWER":  "cannot"},
          {"LOWER": {"IN":["formally", "completely", "formerly", "absolutely", "definitely"]}, "OP":  "?"},
          {"LOWER":  "rule"},
          {"LOWER":  "-", "OP":  "?"},
          {"LOWER":  "out"}
        ]
        },
            {
         "literal": "can not rule out",
         "category": "POSSIBLE_EXISTENCE",
         "direction": "FORWARD",
        "pattern": [
          {"LOWER":  "can"},
          {"LOWER":  "not"},
          {"LOWER": {"IN":["formally", "completely", "formerly", "absolutely", "definitely"]}, "OP":  "?"},
          {"LOWER":  "rule"},
          {"LOWER":  "-", "OP":  "?"},
          {"LOWER":  "out"}
        ]
        },
      {
         "literal": "indeterminate for",
         "category": "INDETERMINATE",
         "direction": "FORWARD",
        "max_scope": 10,
        "pattern": [
          {"LOWER":  {"IN":["indeterminant", "indeterminate"]}},
          {"LOWER":  "for"},
          {"LOWER":  "normal", "OP":  "?"}
        ]
        }
    ]
}
