# Supplementary material for: Utilizing large language models and natural language processing to classify ischemia status from cardiac stress tests in a large multicenter healthcare system
Source: BMC Res Notes. 2025 Dec 3;19:10. doi: 10.1186/s13104-025-07586-5 (PMC12781265; doi:10.1186/s13104-025-07586-5)
Supplement: Supplementary file 3 — Supplementary Material 3 [file 13104_2025_7586_MOESM3_ESM.json]

{
     "section_rules": [
       {
            "literal": "CLINICAL INDICATION:",
            "category": "indication"
        },
       {
            "literal": "INDICATION:",
            "category": "indication"
        },
	    {
            "literal": "INDICATIONS:",
            "category": "indication"
        },
       {
            "literal": "Reason for Study:",
            "category": "indication"
        },
       {
            "literal": "Reason for Stress Test:",
            "category": "indication"
        },
       {
            "literal": "Reason for Test:",
            "category": "indication"
        },
       {
            "literal": "Reason for Exam:",
            "category": "indication"
        },
        {
            "literal": "PROCEDURE:",
            "category": "procedure"
        },
        {
            "literal": "COMPARISON:",
            "category": "comparison"
        },
       {
            "literal": "reference exam:",
            "category": "comparison"
        },
       {
            "literal": "COMPARISON STUDY:",
            "category": "comparison"
        },
        {
            "literal": "FINDINGS:",
            "category": "findings"
        },
	    {
            "literal": "RESULTS:",
            "category": "findings"
        },
        {
            "literal": "IMPRESSION:",
            "category": "findings"
        },
        {
            "literal": "COMMENT:",
            "category": "findings"
        },
		{
            "literal": "Perfusion study:",
            "category": "findings"
        },
       		{
            "literal": "clinical response:",
            "category": "findings"
        },
       {
            "literal": "CONCLUSION:",
            "category": "findings"
        },
       {
            "literal": "myocardial perfusion imaging/gated lvef and wall motion:",
            "category": "findings"
        },
        {
            "literal": "TECHNIQUE:",
            "category": "technique"
        },
       {
            "literal": "Method:",
            "category": "technique"
        },
       {
            "literal": "EXAM:",
            "category": "technique"
        },
       {
            "literal": "EXAMINATION:",
            "category": "technique"
        },
       {
            "literal": "EXAM DESCRIPTION:",
            "category": "technique"
        },
        {
            "literal": "Wall Motion Study:",
            "category": "wallmotion"
        },
       {
            "literal": "Wall Motion:",
            "category": "wallmotion"
        },
		{
            "literal": "Imaging Position:",
            "category": "imagingposition"
        },
		{
			"literal": "Coronary Flow Reserve:",
			"category": "flow"
		},
		{
            "literal": "Test Type:",
            "category": "testtype"
        },
		{
            "literal": "EKG:",
            "category": "ekg"
        },
       		{
            "literal": "ECG:",
            "category": "ekg"
        },
		{
            "literal": "changes:",
            "category": "changes"
        },
		{
            "literal": "Acquisition:",
            "category": "acquisition"
        },
		{
            "literal": "Calcium Score:",
            "category": "calciumscore"
        },
		{
            "literal": "Radiopharmaceutical dose:",
            "category": "pharmaceutical"
        },
		{
            "literal": "Radiopharmaceuticals:",
            "category": "pharmaceutical"
        },
		{
            "literal": "Other pharmaceuticals:",
            "category": "pharmaceutical"
        },
		{
            "literal": "Radionuclide:",
            "category": "pharmaceutical"
        },
		{
            "literal": "CLINICAL HISTORY:",
            "category": "clinicalhx"
        },
       {
            "literal": "HISTORY:",
            "category": "clinicalhx"
        },
         {
            "literal": "additional clinical data:",
            "category": "clinicalhx"
        },

       {"literal": "SDS (Summed Difference Score):",
         "category": "boilerplate",
         "pattern": [{"LOWER": {"IN": ["sds", "sss"]}},
           {"LOWER": "("},
           {"LOWER": "summed"},
           {"LOWER": {"IN": ["difference", "stress"]}},
           {"LOWER": "score"},
           {"LOWER": ")"},
           {"LOWER": ":"}
         ]
       },
        {"literal": "SSS (Summed Stress Score):",
         "category": "boilerplate"
       },
       {"literal": "Summed Rest :",
         "category": "boilerplate"
       },
       {"literal": "Summed Stress :",
         "category": "boilerplate"
       },
       {"literal": "Summed Difference :",
         "category": "boilerplate"
       },
       {"literal": "Summed Rest:",
         "category": "boilerplate"
       },
       {"literal": "Summed Stress:",
         "category": "boilerplate"
       },
       {"literal": "Summed Difference:",
         "category": "boilerplate"
       },
       {"literal": "Note:",
         "category": "boilerplate"
       }
     ]
}
