# Supplementary material for: Utilizing large language models and natural language processing to classify ischemia status from cardiac stress tests in a large multicenter healthcare system
Source: BMC Res Notes. 2025 Dec 3;19:10. doi: 10.1186/s13104-025-07586-5 (PMC12781265; doi:10.1186/s13104-025-07586-5)
Supplement: Supplementary file 4 — Supplementary Material 4 [file 13104_2025_7586_MOESM4_ESM.json]

{
  "context_rules": [
    {
      "category": "NEGATED_EXISTENCE",
      "literal": "absence of",
      "pattern": null,
      "direction": "FORWARD"
    },
    {
      "category": "NEGATED_EXISTENCE",
      "literal": "adequate to rule out",
      "pattern": [
        {
          "LOWER": {
            "IN": ["adequate", "sufficient"]
          }
        },
        {
          "LOWER": "to"
        },
        {
          "LOWER": "rule"
        },
        {
          "LOWER": {
            "IN": ["him", "her", "them", "patient", "pt"]
          },
          "OP": "?"
        },
        {
          "LOWER": "out"
        },
        {
          "LOWER": {
            "IN": ["against", "for"]
          },
          "OP": "?"
        }
      ],
      "direction": "FORWARD"
    },
    {
      "category": "NEGATED_EXISTENCE",
      "literal": "adequate to rule the patient out",
      "pattern": [
        {
          "LOWER": {
            "IN": ["adequate", "sufficient"]
          }
        },
        {
          "LOWER": "to"
        },
        {
          "LOWER": "rule"
        },
        {
          "LOWER": "the"
        },
        {
          "LOWER": {
            "IN": ["patient", "pt"]
          }
        },
        {
          "LOWER": "out"
        },
        {
          "LOWER": {
            "IN": ["against", "for"]
          },
          "OP": "?"
        }
      ],
      "direction": "FORWARD"
    },
    {
      "category": "NEGATED_EXISTENCE",
      "literal": "any other",
      "pattern": null,
      "direction": "FORWARD"
    },
    {
      "category": "NEGATED_EXISTENCE",
      "literal": "apart from",
      "pattern": [
        {
          "LOWER": "apart"
        },
        {
          "LOWER": {
            "IN": ["for", "from"]
          }
        }
      ],
      "direction": "TERMINATE"
    },
    {
      "category": "NEGATED_EXISTENCE",
      "literal": "are ruled out",
      "pattern": [
        {
          "LOWER": {
            "IN": ["are", "is", "was"]
          }
        },
        {
          "LOWER": "ruled"
        },
        {
          "LOWER": "out"
        }
      ],
      "direction": "BACKWARD"
    },
    {
      "category": "NEGATED_EXISTENCE",
      "literal": "as a cause for",
      "pattern": [
        {
          "LOWER": "as"
        },
        {
          "LOWER": {
            "IN": ["a", "an", "the"]
          }
        },
        {
          "LOWER": "secondary",
          "OP": "?"
        },
        {
          "LOWER": {
            "IN": ["cause", "etiology", "source", "reason"]
          }
        },
        {
          "LOWER": {
            "IN": ["for", "of"]
          }
        }
      ],
      "direction": "TERMINATE"
    },
    {
      "category": "NEGATED_EXISTENCE",
      "literal": "as has",
      "pattern": null,
      "direction": "TERMINATE"
    },
    {
      "category": "HYPOTHETICAL",
      "literal": "as needed",
      "pattern": null,
      "direction": "FORWARD"
    },
    {
      "category": "NEGATED_EXISTENCE",
      "literal": "as well as any",
      "pattern": null,
      "direction": "FORWARD"
    },
    {
      "category": "NEGATED_EXISTENCE",
      "literal": "aside from",
      "pattern": null,
      "direction": "TERMINATE"
    },
    {
      "category": "FAMILY",
      "literal": "family",
      "pattern": [
        {
          "LOWER": {
            "IN": [
              "aunt",
              "aunts",
              "brother",
              "brothers",
              "child",
              "children",
              "cousin",
              "cousins",
              "dad",
              "dads",
              "daughter",
              "daughters",
              "fam",
              "family",
              "families",
              "father",
              "fathers",
              "grandchild",
              "grandchildren",
              "granddaughter",
              "granddaughters",
              "grandfather",
              "grandfathers",
              "grandmother",
              "grandmothers",
              "grandparent",
              "grandparents",
              "grandson",
              "grandsons",
              "husband",
              "mom",
              "moms",
              "mother",
              "mothers",
              "nephew",
              "nephews",
              "niece",
              "nieces",
              "parent",
              "parents",
              "partner",
              "sibling",
              "siblings",
              "sister",
              "sisters",
              "son",
              "sons",
              "spouse",
              "uncle",
              "uncles",
              "wife"
            ]
          }
        },
        {
          "LOWER": {
            "IN": ["'s", "'"]
          },
          "OP": "?"
        }
      ],
      "direction": "FORWARD"
    },
    {
      "category": "HYPOTHETICAL",
      "literal": "because",
      "pattern": [
        {
          "LOWER": {
            "IN": ["because", "since"]
          }
        }
      ],
      "direction": "TERMINATE"
    },
    {
      "category": "HYPOTHETICAL",
      "literal": "risks of",
      "pattern": [
        {
          "LOWER": {
            "IN": ["risks of", "risk of"]
          }
        }
      ],
      "direction": "FORWARD"
    },
    {
      "category": "NEGATED_EXISTENCE",
      "literal": "but",
      "pattern": [
        {
          "LOWER": {
            "IN": ["but", "however", "nevertheless", "still", "except", "though", "although", "yet"]
          }
        }
      ],
      "direction": "TERMINATE"
    },
    {
      "category": "NEGATED_EXISTENCE",
      "literal": "can rule out",
      "pattern": [
        {
          "LOWER": {
            "IN": ["can", "did"]
          }
        },
        {
          "LOWER": "rule"
        },
        {
          "LOWER": {
            "IN": ["him", "her", "them", "patient", "pt"]
          },
          "OP": "?"
        },
        {
          "LOWER": "out"
        },
        {
          "LOWER": {
            "IN": ["against", "for"]
          },
          "OP": "?"
        }
      ],
      "direction": "FORWARD"
    },
    {
      "category": "NEGATED_EXISTENCE",
      "literal": "can rule the patient out",
      "pattern": [
        {
          "LOWER": {
            "IN": ["can", "did"]
          }
        },
        {
          "LOWER": "rule"
        },
        {
          "LOWER": "the"
        },
        {
          "LOWER": {
            "IN": ["patient", "pt"]
          }
        },
        {
          "LOWER": "out"
        },
        {
          "LOWER": {
            "IN": ["against", "for"]
          },
          "OP": "?"
        }
      ],
      "direction": "FORWARD"
    },
    {
      "category": "NEGATED_EXISTENCE",
      "literal": "cause for",
      "pattern": [
        {
          "LOWER": {
            "IN": ["cause", "causes", "reason", "reasons", "etiology"]
          }
        },
        {
          "LOWER": {
            "IN": ["for", "of"]
          }
        }
      ],
      "direction": "TERMINATE"
    },
    {
      "category": "NEGATED_EXISTENCE",
      "literal": "checked for",
      "pattern": null,
      "direction": "FORWARD"
    },
    {
      "category": "NEGATED_EXISTENCE",
      "literal": "clear of",
      "pattern": null,
      "direction": "FORWARD"
    },
    {
      "category": "HYPOTHETICAL",
      "literal": "come back for",
      "pattern": [
        {
          "LOWER": "come"
        },
        {
          "LOWER": "back"
        },
        {
          "LOWER": {
            "IN": ["for", "to"]
          }
        }
      ],
      "direction": "FORWARD"
    },
    {
      "category": "POSSIBLE_EXISTENCE",
      "literal": "concerned about",
      "pattern": [
        {
          "LOWER": {
            "IN": ["concerned", "concerning"]
          }
        },
        {
          "LOWER": {
            "IN": ["for", "about"]
          }
        }
      ],
      "direction": "FORWARD"
    },
    {
      "category": "NEGATED_EXISTENCE",
      "literal": "decline",
      "pattern": [
        {
          "LOWER": {
            "IN": ["decline", "declined", "declines", "declining"]
          }
        }
      ],
      "direction": "FORWARD"
    },
    {
      "category": "NEGATED_EXISTENCE",
      "literal": "deny",
      "pattern": [
        {
          "LOWER": {
            "IN": ["deny", "denied", "denies", "denying"]
          }
        }
      ],
      "direction": "FORWARD"
    },
    {
      "category": "POSSIBLE_EXISTENCE",
      "literal": "did not rule out",
      "pattern": [
        {
          "LOWER": {
            "IN": ["did", "could"]
          }
        },
        {
          "LOWER": {
            "IN": ["not", "n't"]
          }
        },
        {
          "LOWER": "rule"
        },
        {
          "LOWER": "out"
        }
      ],
      "direction": "BACKWARD"
    },
    {
      "category": "NEGATED_EXISTENCE",
      "literal": "does not look like",
      "pattern": [
        {
          "LOWER": {
            "IN": ["does", "did"]
          }
        },
        {
          "LOWER": {
            "IN": ["not", "n't"]
          }
        },
        {
          "LOWER": "look"
        },
        {
          "LOWER": "like"
        }
      ],
      "direction": "FORWARD"
    },
    {
      "category": "POSSIBLE_EXISTENCE",
      "literal": "doubt",
      "pattern": null,
      "direction": "FORWARD"
    },
    {
      "category": "NEGATED_EXISTENCE",
      "literal": "evaluate for",
      "pattern": null,
      "direction": "FORWARD"
    },
    {
      "category": "NEGATED_EXISTENCE",
      "literal": "fails to reveal",
      "pattern": null,
      "direction": "FORWARD"
    },
    {
      "category": "NEGATED_EXISTENCE",
      "literal": "free",
      "pattern": null,
      "max_scope": 3,
      "direction": "BACKWARD"
    },
    {
      "category": "NEGATED_EXISTENCE",
      "literal": "free of",
      "pattern": null,
      "direction": "FORWARD"
    },
    {
      "category": "NEGATED_EXISTENCE",
      "literal": "has been negative",
      "pattern": null,
      "direction": "BACKWARD"
    },
    {
      "category": "NEGATED_EXISTENCE",
      "literal": "has been ruled out",
      "pattern": [
        {
          "LOWER": {
            "IN": ["has", "have"]
          }
        },
        {
          "LOWER": "been"
        },
        {
          "LOWER": "ruled"
        },
        {
          "LOWER": "out"
        }
      ],
      "direction": "BACKWARD"
    },
    {
      "category": "HISTORICAL",
      "literal": "history",
      "pattern": [
        {
          "LOWER": {
            "IN": ["history", "hx", "hist", "ho"]
          }
        }
      ],
      "direction": "FORWARD"
    },
    {
      "category": "HISTORICAL",
      "literal": "h/o",
      "pattern": null,
      "direction": "FORWARD"
    },
    {
      "category": "HYPOTHETICAL",
      "literal": "if",
      "pattern": null,
      "direction": "FORWARD"
    },
    {
      "category": "NEGATED_EXISTENCE",
      "literal": "inconsistent with",
      "pattern": null,
      "direction": "FORWARD"
    },
    {
      "category": "NEGATED_EXISTENCE",
      "literal": "lack of",
      "pattern": null,
      "direction": "FORWARD"
    },
    {
      "category": "NEGATED_EXISTENCE",
      "literal": "lacked",
      "pattern": [
        {
          "LOWER": {
            "IN": ["lacked", "lacking"]
          }
        }
      ],
      "direction": "FORWARD"
    },
    {
      "category": "POSSIBLE_EXISTENCE",
      "literal": "may be ruled out",
      "pattern": [
        {
          "LOWER": {
            "IN": ["may", "might", "must", "should", "will", "could", "can"]
          },
          "OP": "?"
        },
        {
          "LOWER": "be"
        },
        {
          "LOWER": "ruled"
        },
        {
          "LOWER": "out"
        }
      ],
      "direction": "BACKWARD"
    },
    {
      "category": "POSSIBLE_EXISTENCE",
      "literal": "may be ruled out for",
      "pattern": [
        {
          "LOWER": {
            "IN": ["may", "might", "must", "should", "will", "could", "can"]
          },
          "OP": "?"
        },
        {
          "LOWER": "be"
        },
        {
          "LOWER": "ruled"
        },
        {
          "LOWER": "out"
        },
        {
          "LOWER": "for"
        }
      ],
      "direction": "FORWARD"
    },
    {
      "category": "POSSIBLE_EXISTENCE",
      "literal": "might be",
      "pattern": [
        {
          "LOWER": {
            "IN": ["may", "might"]
          }
        },
        {
          "LOWER": "be"
        }
      ],
      "direction": "FORWARD"
    },
    {
      "category": "NEGATED_EXISTENCE",
      "literal": "negative for",
      "pattern": [
        {
          "LOWER": {
            "IN": ["negative", "neg"]
          }
        },
        {
          "LOWER": "for"
        }
      ],
      "direction": "FORWARD"
    },
    {
      "category": "NEGATED_EXISTENCE",
      "literal": "never had",
      "pattern": [
        {
          "LOWER": "never"
        },
        {
          "LOWER": {
            "IN": ["developed", "had"]
          }
        }
      ],
      "direction": "FORWARD"
    },
    {
      "category": "NEGATED_EXISTENCE",
      "literal": "no",
      "pattern": [
        {
          "LOWER": "no"
        },
        {
          "LOWER": {
            "IN": ["abnormal", "new"]
          },
          "OP": "?"
        }
      ],
      "direction": "FORWARD"
    },
    {
      "category": "NEGATED_EXISTENCE",
      "literal": "no cause of",
      "pattern": [
        {
          "LOWER": "no"
        },
        {
          "LOWER": {
            "IN": ["cause", "history", "findings", "complaints", "sign", "signs", "suggestion"]
          }
        },
        {
          "LOWER": {
            "IN": ["of", "for"]
          }
        }
      ],
      "direction": "FORWARD"
    },
    {
      "category": "NEGATED_EXISTENCE",
      "literal": "no findings to indicate",
      "pattern": null,
      "direction": "FORWARD"
    },
    {
      "category": "NEGATED_EXISTENCE",
      "literal": "no longer present",
      "pattern": null,
      "direction": "BACKWARD"
    },
    {
      "category": "NEGATED_EXISTENCE",
      "literal": "no evidence",
      "pattern": [
        {
          "LOWER": "no"
        },
        {
          "LOWER": {
            "IN": ["new", "other"]
          },
          "OP": "?"
        },
        {
          "LOWER": {
            "IN": ["mammographic", "radiographic"]
          },
          "OP": "?"
        },
        {
          "LOWER": "evidence"
        },
        {
          "LOWER": {
            "IN": ["of", "for"]
          },
          "OP": "?"
        }
      ],
      "direction": "FORWARD"
    },
    {
      "category": "NEGATED_EXISTENCE",
      "literal": "no significant",
      "pattern": [
        {
          "LOWER": "no"
        },
        {
          "LOWER": {
            "IN": ["significant", "suspicious"]
          }
        }
      ],
      "direction": "FORWARD"
    },
    {
      "category": "NEGATED_EXISTENCE",
      "literal": "not significant",
      "pattern": [
        {
          "LOWER": {
            "IN": ["not", "n't"]
          }
        },
        {
          "LOWER": {
            "IN": ["significant", "suspicious"]
          }
        }
      ],
      "direction": "BACKWARD"
    },
    {
      "category": "NEGATED_EXISTENCE",
      "literal": "non diagnostic",
      "pattern": null,
      "direction": "BACKWARD"
    },
    {
      "category": "NEGATED_EXISTENCE",
      "literal": "not",
      "pattern": [
        {
          "LOWER": {
            "IN": ["not", "n't"]
          }
        },
        {
          "LOWER": {
            "IN": ["appear", "appreciate", "demonstrate", "exhibit", "feel", "had", "have", "reveal", "see"]
          },
          "OP": "?"
        }
      ],
      "direction": "FORWARD"
    },
    {
      "category": "NEGATED_EXISTENCE",
      "literal": "not associated with",
      "pattern": [
        {
          "LOWER": {
            "IN": ["not", "n't"]
          }
        },
        {
          "LOWER": "associated"
        },
        {
          "LOWER": "with"
        }
      ],
      "direction": "FORWARD"
    },
    {
      "category": "POSSIBLE_EXISTENCE",
      "literal": "not ruled out",
      "pattern": [
        {
          "LOWER": {
            "IN": ["not", "n't"]
          }
        },
        {
          "LOWER": "been",
          "OP": "?"
        },
        {
          "LOWER": "ruled"
        },
        {
          "LOWER": "out"
        }
      ],
      "direction": "BACKWARD"
    },
    {
      "category": "NEGATED_EXISTENCE",
      "literal": "not complain of",
      "pattern": [
        {
          "LOWER": {
            "IN": ["not", "n't"]
          }
        },
        {
          "LOWER": {
            "IN": ["complain", "know"]
          }
        },
        {
          "LOWER": "of"
        }
      ],
      "direction": "FORWARD"
    },
    {
      "category": "NEGATED_EXISTENCE",
      "literal": "not have evidence of",
      "pattern": [
        {
          "LOWER": {
            "IN": ["not", "n't"]
          }
        },
        {
          "LOWER": "have"
        },
        {
          "LOWER": "evidence"
        },
        {
          "LOWER": {
            "IN": ["of", "for"]
          }
        }
      ],
      "direction": "FORWARD"
    },
    {
      "category": "NEGATED_EXISTENCE",
      "literal": "not known to have",
      "pattern": [
        {
          "LOWER": {
            "IN": ["not", "n't"]
          }
        },
        {
          "LOWER": "known"
        },
        {
          "LOWER": "to"
        },
        {
          "LOWER": "have"
        }
      ],
      "direction": "FORWARD"
    },
    {
      "category": "NEGATED_EXISTENCE",
      "literal": "not to be",
      "pattern": [
        {
          "LOWER": {
            "IN": ["not", "n't"]
          }
        },
        {
          "LOWER": "to"
        },
        {
          "LOWER": "be"
        }
      ],
      "direction": "FORWARD"
    },
    {
      "category": "NEGATED_EXISTENCE",
      "literal": "now resolved",
      "pattern": null,
      "direction": "BACKWARD"
    },
    {
      "category": "NEGATED_EXISTENCE",
      "literal": "origin for",
      "pattern": [
        {
          "LOWER": {
            "IN": ["origin", "origins"]
          }
        },
        {
          "LOWER": {
            "IN": ["of", "for"]
          }
        }
      ],
      "direction": "TERMINATE"
    },
    {
      "category": "NEGATED_EXISTENCE",
      "literal": "other possibilities of",
      "pattern": null,
      "direction": "TERMINATE"
    },
    {
      "category": "POSSIBLE_EXISTENCE",
      "literal": "is to be ruled out",
      "pattern": [
        {
          "LOWER": {
            "IN": ["is", "ought"]
          }
        },
        {
          "LOWER": "to"
        },
        {
          "LOWER": "be"
        },
        {
          "LOWER": "ruled"
        },
        {
          "LOWER": "out"
        },
        {
          "LOWER": {
            "IN": ["for", "against"]
          },
          "OP": "?"
        }
      ],
      "direction": "BACKWARD"
    },
    {
      "category": "HISTORICAL",
      "literal": "past history",
      "pattern": [
        {
          "LOWER": "past"
        },
        {
          "LOWER": "medical",
          "OP": "?"
        },
        {
          "LOWER": "history"
        }
      ],
      "direction": "FORWARD"
    },
    {
      "category": "NEGATED_EXISTENCE",
      "literal": "patient was not",
      "pattern": [
        {
          "LOWER": {
            "IN": ["patient", "pt"]
          }
        },
        {
          "LOWER": {
            "IN": ["was", "is"]
          }
        },
        {
          "LOWER": {
            "IN": ["not", "n't"]
          }
        }
      ],
      "direction": "FORWARD"
    },
    {
      "category": "POSSIBLE_EXISTENCE",
      "literal": "possible",
      "pattern": [
        {
          "LOWER": {
            "IN": ["poss", "possible", "probably", "likely"]
          }
        }
      ],
      "direction": "FORWARD"
    },
    {
      "category": "NEGATED_EXISTENCE",
      "literal": "prophylaxis",
      "pattern": null,
      "direction": "BACKWARD"
    },
    {
      "category": "POSSIBLE_EXISTENCE",
      "literal": "r/o",
      "pattern": null,
      "direction": "FORWARD"
    },
    {
      "category": "NEGATED_EXISTENCE",
      "literal": "rather than",
      "pattern": null,
      "direction": "FORWARD"
    },
    {
      "category": "NEGATED_EXISTENCE",
      "literal": "resolved",
      "pattern": null,
      "direction": "FORWARD"
    },
    {
      "category": "HYPOTHETICAL",
      "literal": "return",
      "pattern": null,
      "direction": "FORWARD"
    },
    {
      "category": "POSSIBLE_EXISTENCE",
      "literal": "ro",
      "pattern": null,
      "direction": "FORWARD"
    },
    {
      "category": "POSSIBLE_EXISTENCE",
      "literal": "rule out",
      "pattern": [
        {
          "LOWER": {
            "IN": ["may", "might", "must", "should", "will", "could"]
          },
          "OP": "?"
        },
        {
          "LOWER": "rule"
        },
        {
          "LOWER": {
            "IN": ["him", "her", "them", "patient", "pt"]
          },
          "OP": "?"
        },
        {
          "LOWER": "out"
        },
        {
          "LOWER": {
            "IN": ["against", "for"]
          },
          "OP": "?"
        }
      ],
      "direction": "FORWARD"
    },
    {
      "category": "POSSIBLE_EXISTENCE",
      "literal": "rule the patient out",
      "pattern": [
        {
          "LOWER": {
            "IN": ["may", "might", "must", "should", "will", "could"]
          },
          "OP": "?"
        },
        {
          "LOWER": "rule"
        },
        {
          "LOWER": "the"
        },
        {
          "LOWER": {
            "IN": ["patient", "pt"]
          }
        },
        {
          "LOWER": "out"
        },
        {
          "LOWER": {
            "IN": ["against", "for"]
          },
          "OP": "?"
        }
      ],
      "direction": "FORWARD"
    },
    {
      "category": "NEGATED_EXISTENCE",
      "literal": "ruled out",
      "pattern": [
        {
          "LOWER": {
            "IN": ["ruled", "rules"]
          }
        },
        {
          "LOWER": {
            "IN": ["him", "her", "them", "patient", "pt"]
          },
          "OP": "?"
        },
        {
          "LOWER": "out"
        },
        {
          "LOWER": {
            "IN": ["against", "for"]
          },
          "OP": "?"
        }
      ],
      "direction": "FORWARD"
    },
    {
      "category": "NEGATED_EXISTENCE",
      "literal": "ruled the patient out",
      "pattern": [
        {
          "LOWER": {
            "IN": ["ruled", "rules"]
          }
        },
        {
          "LOWER": "the"
        },
        {
          "LOWER": {
            "IN": ["patient", "pt"]
          }
        },
        {
          "LOWER": "out"
        },
        {
          "LOWER": {
            "IN": ["against", "for"]
          },
          "OP": "?"
        }
      ],
      "direction": "FORWARD"
    },
    {
      "category": "NEGATED_EXISTENCE",
      "literal": "secondary",
      "pattern": [{
          "LOWER": "secondary"
        }, {
          "LOWER": "to", "OP": "?"
        }],
      "direction": "TERMINATE"
    },
    {
      "category": "HYPOTHETICAL",
      "literal": "should he",
      "pattern": [
        {
          "LOWER": "should"
        },
        {
          "LOWER": {
            "IN": ["she", "he", "they", "patient", "pt"]
          }
        }
      ],
      "direction": "FORWARD"
    },
    {
      "category": "HYPOTHETICAL",
      "literal": "should the patient",
      "pattern": [
        {
          "LOWER": "should"
        },
        {
          "LOWER": "the"
        },
        {
          "LOWER": {
            "IN": ["patient", "pt"]
          }
        }
      ],
      "direction": "FORWARD"
    },
    {
      "category": "HYPOTHETICAL",
      "literal": "should there",
      "pattern": null,
      "direction": "FORWARD"
    },
    {
      "category": "NEGATED_EXISTENCE",
      "literal": "source for",
      "pattern": [
        {
          "LOWER": {
            "IN": ["source", "sources"]
          }
        },
        {
          "LOWER": {
            "IN": ["for", "of"]
          }
        }
      ],
      "direction": "TERMINATE"
    },
    {
      "category": "POSSIBLE_EXISTENCE",
      "literal": "suggestive of",
      "pattern": null,
      "direction": "FORWARD"
    },
    {
      "category": "POSSIBLE_EXISTENCE",
      "literal": "suspicious for",
      "pattern": null,
      "direction": "FORWARD"
    },
    {
      "category": "NEGATED_EXISTENCE",
      "literal": "test for",
      "pattern": null,
      "direction": "FORWARD"
    },
    {
      "category": "NEGATED_EXISTENCE",
      "literal": "to exclude",
      "pattern": null,
      "direction": "FORWARD"
    },
    {
      "category": "NEGATED_EXISTENCE",
      "literal": "trigger event for",
      "pattern": null,
      "direction": "TERMINATE"
    },
    {
      "category": "NEGATED_EXISTENCE",
      "literal": "unlikely",
      "pattern": null,
      "direction": "BACKWARD"
    },
    {
      "category": "NEGATED_EXISTENCE",
      "literal": "unremarkable for",
      "pattern": null,
      "direction": "FORWARD"
    },
    {
      "category": "NEGATED_EXISTENCE",
      "literal": "was negative",
      "pattern": [
        {
          "LOWER": {
            "IN": ["was", "is", "are"]
          }
        },
        {
          "LOWER": {
            "IN": ["negative", "neg"]
          }
        }
      ],
      "direction": "BACKWARD"
    },
    {
      "category": "NEGATED_EXISTENCE",
      "literal": "was not",
      "pattern": [
        {
          "LOWER": {
            "IN": ["was", "is", "are", "can"]
          }
        },
        {
          "LOWER": {
            "IN": ["not", "n't"]
          }
        }
      ],
      "direction": "FORWARD"
    },
    {
      "category": "POSSIBLE_EXISTENCE",
      "literal": "what must be ruled out is",
      "pattern": null,
      "direction": "FORWARD"
    },
    {
      "category": "NEGATED_EXISTENCE",
      "literal": "with no",
      "pattern": null,
      "direction": "FORWARD"
    },
    {
      "category": "NEGATED_EXISTENCE",
      "literal": "without",
      "pattern": null,
      "direction": "FORWARD"
    },
    {
      "category": "NEGATED_EXISTENCE",
      "literal": "without any evidence of",
      "pattern": [
        {
          "LOWER": "without"
        },
        {
          "LOWER": "any",
          "OP": "?"
        },
        {
          "LOWER": {
            "IN": ["evidence", "indication", "sign"]
          }
        },
        {
          "LOWER": {
            "IN": ["of", "for"]
          },
          "OP": "?"
        }
      ],
      "direction": "FORWARD"
    },
    {
      "category": "POSSIBLE_EXISTENCE",
      "literal": "worrisome for",
      "pattern": null,
      "direction": "FORWARD"
    },
    {
      "category": "POSSIBLE_EXISTENCE",
      "literal": "worried about",
      "pattern": null,
      "direction": "FORWARD"
    },
    {
      "category": "NEGATED_EXISTENCE",
      "literal": ": none",
      "pattern": null,
      "direction": "BACKWARD"
    }
  ]
}
